# Supplementary material for: Whole-Genome Sequencing of Methicillin-Resistant Staphylococcus aureus Resistant to Fifth-Generation Cephalosporins Reveals Potential Non-mecA Mechanisms of Resistance
Source: PLoS One. 2016 Feb 18;11(2):e0149541. doi: 10.1371/journal.pone.0149541 (PMC4758708; doi:10.1371/journal.pone.0149541)
Supplement: S1 Table — Tabs indicate the changes in a given strain relative to the comparison strain (“SRT-SF8300” refers to changes present in strain SRT when compared to strain SF8300). (XLSX) [file pone.0149541.s001.xlsx]

## Sheet: SRT-SF8300ex
Nucleotide	Change	Polymorphism Type	Amino Acid Change	Product	Protein Effect	Protein_id	Locus_tag
19262	T -> A	SNP	306	DHH subfamily phosphodiesterase	Truncation	ABX28060.1	USA300HOU_0014
587385	T -> A	SNP	V430E	DNA-directed RNA polymerase subunit beta	Substitution	ABX28562.1	USA300HOU_0536
715846	T -> A	SNP	H270L	penicillin-binding protein 4	Substitution	ABX28684.1	USA300HOU_0662
716241	A -> C	SNP	N138K	penicillin-binding protein 4	Substitution	ABX28684.1	USA300HOU_0662
1010171	C -> T	SNP	S150F	pseudouridylate synthase	Substitution	ABX28985.1	USA300HOU_0965
1231446	C -> T	SNP	Q31X	possible PP2C protein phosphatase	Truncation	ABX29171.1	USA300HOU_1156
1775556	G -> A	SNP	P323L	S14 family endopeptidase ClpX	Substitution	ABX29673.1	USA300HOU_1666
Nucleotide Start	Nucleotide End	Polymorphism Type	Size	Product	Protein Effect	Protein_id	Locus_tag
716955	716965	Deletion	10 bp
779981	784177	Deletion	4,197 bp	sensor histidine kinase, response regulator	Deletion	ABX28749.1	USA300HOU_0728
				response regulator	Deletion	ABX28750.1	USA300HOU_0729
				hypothetical membrane protein	Deletion	ABX28751.1	USA300HOU_0730
				hypothetical lipoprotein	Deletion	ABX28752.1	USA300HOU_0731
				hypothetical membrane protein	Deletion	ABX28753.1	USA300HOU_0732
				organic radical-activating protein	Truncation	ABX28754.1	USA300HOU_0733
954553	954666	Deletion	114bp
1232480	1232542	Deletion	63bp	non-specific serine/threonine protein kinase	Deletion	ABX29172.1	USA300HOU_1157

## Sheet: SgapT-SF8300ex
Nucleotide	Change	Polymorphism Type	Amino Acid Change	Product	Protein Effect	Protein_id	Locus_tag
18890	C -> A	SNP (transversion)	N182K	DHH subfamily phosphodiesterase	Substitution	ABX28060.1	USA300HOU_0014
19191	C -> T	SNP (transition)	283	DHH subfamily phosphodiesterase	None	ABX28060.1	USA300HOU_0014
19197	T -> C	SNP (transition)	285	DHH subfamily phosphodiesterase	None	ABX28060.1	USA300HOU_0014
349517	T -> C	SNP (transition)
422883	C -> T	SNP (transition)
517863	(T)7 -> (T)8	Insertion (tandem repeat)
525401	C -> T	SNP (transition)	R200L	penicillin-binding protein 4	Substitution	ABX28684.1	USA300HOU_0662
715767	G -> A	SNP (transition)	296	penicillin-binding protein 4	None	ABX28684.1	USA300HOU_0662
715770	A -> G	SNP (transition)	295	penicillin-binding protein 4	None	ABX28684.1	USA300HOU_0662
715933	AA -> CG	Substitution	F241R	penicillin-binding protein 4	Substitution	ABX28684.1	USA300HOU_0662
716056	C -> A	SNP (transversion)	N138I	penicillin-binding protein 4	Substitution	ABX28684.1	USA300HOU_0662
716107	T -> G	SNP (transversion)	E183A	penicillin-binding protein 4	Substitution	ABX28684.1	USA300HOU_0662
716242	T -> A	SNP (transversion)
716298	T -> C	SNP (transition)	119	penicillin-binding protein 4	None	ABX28684.1	USA300HOU_0662
717032	T	Insertion
789977	C -> T	SNP (transition)	H161Y	possible allophanate hydrolase subunit 2	Substitution	ABX28762.1	USA300HOU_0536
822564	C -> T	SNP (transition)	A95T	hypothetical protein	Substitution	ABX28792.1	USA300HOU_0771
901809	G -> A	SNP (transition)	D153N	possible DNA primase	Substitution	ABX28882.1	USA300HOU_0861
931331	T -> C	SNP (transition)	V18A	D-alanine transfer protein DltD	Substitution	ABX28917.1	USA300HOU_0896
1010171	C -> T	SNP (transition)	S150F	pseudouridylate synthase	Substitution	ABX28985.1	USA300HOU_0965
1014181	G -> T	SNP (transversion)	G23C	enoyl-[acyl-carrier-protein] reductase (NADH)	Substitution	ABX28989.1	USA300HOU_0969
1036280	C -> A	SNP (transversion)
1122748	G -> A	SNP (transition)	H499R	penicillin-binding protein 1	Substitution	ABX29138.1	USA300HOU_1121
1135877	G -> T	SNP (transversion)
1137465	T -> A	SNP (transversion)
1189263	A -> G	SNP (transition)	G169D	possible PP2C protein phosphatase	Substitution	ABX29171.1	USA300HOU_1156
1231861	G -> A	SNP (transition)	V381E	S14 family endopeptidase ClpX	Substitution	ABX29673.1	USA300HOU_1666
1346362	A -> G	SNP (transition)	330	threonine aldolase	None	ABX29273.1	USA300HOU_1260
1554807	T -> A	SNP (transversion)	S48C	hypothetical protein	Substitution	ABX29431.1	USA300HOU_1421
1558588	C -> A	SNP (transversion)	A11S	lipoprotein	Substitution	ABX29437.1	USA300HOU_1427
1608328	C -> T	SNP (transition)	183	possible lipoprotein	None	ABX29499.1	USA300HOU_1492
1775382	A -> T	SNP (transversion)	E356V	transcription termination factor Rho	Substitution	ABX30106.1	USA300HOU_2109
1785551	C -> T	SNP (transition)	R288H	primosomal protein DnaI	Substitution	ABX29678.1	USA300HOU_1671
2004478	G -> A	SNP (transition)	P44S	Fur family transcriptional regulator	Substitution	ABX29859.1	USA300HOU_1856
2236711	T -> A	SNP (transversion)	P87S	hypothetical membrane protein	Substitution	ABX30148.1	USA300HOU_2153
2256979	T -> C	SNP (transition)
2289231	G -> A	SNP (transition)	V78G	hypothetical membrane protein	Substitution	ABX30148.1	USA300HOU_2153
2289257	A -> C	SNP (transversion)
2380804	T -> C	SNP (transition)	I960V	RND superfamily resistance-nodulation-cell division acriflavin:proton (H+) antiporter	Substitution	ABX30236.1	USA300HOU_2243
2381120	G -> A	SNP (transition)	854	RND superfamily resistance-nodulation-cell division acriflavin:proton (H+) antiporter	None	ABX30236.1	USA300HOU_2243
2381123	A -> G	SNP (transition)	853	RND superfamily resistance-nodulation-cell division acriflavin:proton (H+) antiporter	None	ABX30236.1	USA300HOU_2243
2537015	C -> T	SNP (transition)	M118I	MFS family major facilitator transporter, multidrug :cation symporter	Substitution	ABX30386.1	USA300HOU_2396
2703198	G -> C	SNP (transversion)	P199R	squalene synthase	Substitution	ABX30542.1	USA300HOU_2556
2739405	T -> C	SNP (transition)

## Sheet: SpT-SF8300ex
Nucleotide	Change	Polymorphism Type	Amino Acid Change	Product	Protein Effect	Protein_id	Locus_tag
168434	(T)7 -> (T)6	Deletion (tandem repeat)
224561	A -> G	SNP (transition)	T235A	hypothetical protein	Substitution	ABX28235.1	USA300HOU_0204
370739	A -> G	SNP (transition)	V401A	hypothetical membrane protein	Substitution	ABX28369.1	USA300HOU_0339
472032	T -> C	SNP (transition)		hypothetical lipoprotein	None	ABX28473.1	USA300HOU_0447
472582	T -> C	SNP (transition)		hypothetical protein	None	ABX28474.1	USA300HOU_0448
517863	(T)7 -> (T)8	Insertion (tandem repeat)
636446	G -> A	SNP (transition)	45	hypothetical protein	Truncation	ABX28596.1	USA300HOU_0570
715767	G -> A	SNP (transition)	296	penicillin-binding protein 4	None	ABX28684.1	USA300HOU_0662
715770	A -> G	SNP (transition)	295	penicillin-binding protein 4	None	ABX28684.1	USA300HOU_0662
715933	AA -> CG	Substitution	F241R	penicillin-binding protein 4	Substitution	ABX28684.1	USA300HOU_0662
716054	T -> C	SNP (transition)	T201A	penicillin-binding protein 4	Substitution	ABX28684.1	USA300HOU_0662
716107	T -> A	SNP (transversion)	E183V	penicillin-binding protein 4	Substitution	ABX28684.1	USA300HOU_0662
716242	T -> A	SNP (transversion)	N138I	penicillin-binding protein 4	Substitution	ABX28684.1	USA300HOU_0662
716298	T -> C	SNP (transition)	119	penicillin-binding protein 4	None	ABX28684.1	USA300HOU_0662
716675	(T)4 -> (T)3	Deletion (tandem repeat)
717032	T	Insertion
733419	(A)8 -> (A)7	Deletion (tandem repeat)	168	response regulator	Frame Shift	ABX28702.1	USA300HOU_0680
789977	C -> T	SNP (transition)	H161Y	possible allophanate hydrolase subunit 2	Substitution	ABX28762.1	USA300HOU_0536
792335	A -> G	SNP (transition)	E454G	possible phosphatidylglycerol--membrane-oligosaccharide glycerophosphotransferase	Substitution	ABX28763.1	USA300HOU_0742
884603	C -> T	SNP (transition)
887304	T -> C	SNP (transition)		osmotically inducible protein OsmC	None	ABX28856.1	USA300HOU_0835
923716	(A)6 -> (A)7	Insertion (tandem repeat)	5	lipooyl synthase	Frame Shift	ABX28906.1	USA300HOU_0885
1006215	(T)6 -> (T)5	Deletion (tandem repeat)	139	possible dithiol-disulfide isomerase	Frame Shift	ABX28979.1	USA300HOU_0959
1010171	C -> T	SNP (transition)	S150F	pseudouridylate synthase	Substitution	ABX28985.1	USA300HOU_0965
1035929	(TTAT)3 -> (TTAT)2	Deletion (tandem repeat)
1328035	A -> G	SNP (transition)	K280E	glycerol kinase	Substitution	ABX29245.1	USA300HOU_1231
1346362	A -> G	SNP (transition)	330	threonine aldolase	None	ABX29273.1	USA300HOU_1260
1428774	T -> A	SNP (transversion)	I162N	ABC superfamily ATP binding cassette transporter binding protein	Substitution	ABX29338.1	USA300HOU_1327
1516740	(T)6 -> (T)7	Insertion (tandem repeat)		hypothetical protein	Frame Shift	ABX29393.1	USA300HOU_1383
1520618	G -> A	SNP (transition)	G581D	penicillin-binding protein 2	Substitution	ABX29398.1	USA300HOU_1388
1558588	C -> A	SNP (transversion)	A11S	lipoprotein	Substitution	ABX29437.1	USA300HOU_1427
1608328	C -> T	SNP (transition)	183	possible lipoprotein	None	ABX29499.1	USA300HOU_1492
1671941	A -> T	SNP (transversion)	L351H	DNA-directed RNA polymerase sigma subunit RpoD	Substitution	ABX29570.1	USA300HOU_1563
1772418	T -> C	SNP (transition)	Y172C	possible cytochrome c assembly protein	Substitution	ABX29670.1	USA300HOU_1663
2030615	(T)7 -> (T)6	Deletion (tandem repeat)	23	hypothetical membrane protein	Truncation	ABX29888.1	USA300HOU_1885
2193034	(A)6 -> (A)7	Insertion (tandem repeat)	35	hypothetical membrane protein	Frame Shift	ABX30066.1	USA300HOU_2069
2237535	(A)6 -> (A)5	Deletion (tandem repeat)	81	transcription termination factor Rho	Frame Shift	ABX30106.1	USA300HOU_2109
2241766	T -> C	SNP (transition)
2256979	T -> C	SNP (transition)
2316173	A -> G	SNP (transition)	Q268R	possible Iuc family aerobactin synthesis protein	Substitution	ABX30168.1	USA300HOU_2173
Nucleotide Start	Nucleotide End	Polymorphism Type	Size	Product	Protein Effect	Protein_id	Locus_tag
1321669	1322274	Deletion	606 bp	DNA mismatch repair protein MutS	Deletion	ABX29241.1	USA300HOU_1227

## Sheet: SRB-SF8300ex
Nucleotide	Change	Polymorphism Type	Amino Acid Change	Product	Protein Effect	Protein_id	Locus_tag
19869	A -> G	SNP (transition)	T509A	DHH subfamily phosphodiesterase	Substitution	ABX28060.1	USA300HOU_0014
24368	(T)7 -> (T)8	Insertion (tandem repeat)
92657	A -> G	SNP (transition)	87	hypothetical protein	Extension	ABX28130.1	USA300HOU_0091
108059	A -> G	SNP (transition)	1007	hypothetical protein	None	ABX28143.1	USA300HOU_0106
149086	T -> C	SNP (transition)	303	UDP-glucose 4-epimerase	None	ABX28177.1	USA300HOU_0140
149322	G -> A	SNP (transition)	A68T	glycosyltransferase	Substitution	ABX28178.1	USA300HOU_0141
176836	(A)7 -> (A)6	Deletion (tandem repeat)
196258	T -> A	SNP (transversion)	S13T	possible nitrite/nitrate ABC superfamily ATP binding cassette transporter, ABC protein	Substitution	ABX28217.1	USA300HOU_0185
254027	(A)8 -> (A)7	Deletion (tandem repeat)	18	hypothetical protein	Frame Shift	ABX28258.1	USA300HOU_0227
349517	T -> C	SNP (transition)
401981	C -> T	SNP (transition)	A109V	hypothetical membrane protein	Substitution	ABX28401.1	USA300HOU_0371
558773	C -> T	SNP (transition)
567116	T -> C	SNP (transition)	M4T	CtsR family transcriptional regulator	Substitution	ABX28541.1	USA300HOU_0515
590092	A -> G	SNP (transition)	H103R	DNA-directed RNA polymerase subunit beta'	Substitution	ABX28563.1	USA300HOU_0537
612731	A -> G	SNP (transition)	N348S	Ser-Asp rich fibrinogen/bone sialoprotein-binding protein SdrC	Substitution	ABX28581.1	USA300HOU_0555
649500	A -> G	SNP (transition)	H116R	phosphomevalonate kinase	Substitution	ABX28611.1	USA300HOU_0585
650408	T -> C	SNP (transition)	M1T	hypothetical protein	No Start	ABX28612.1	USA300HOU_0586
715933	AA -> CG	Substitution	F241R	penicillin-binding protein 4	Substitution	ABX28684.1	USA300HOU_0662
716107	T -> A	SNP (transversion)	E183V	penicillin-binding protein 4	Substitution	ABX28684.1	USA300HOU_0662
721497	(A)6 -> (A)7	Insertion (tandem repeat)	195	hypothetical protein	Frame Shift	ABX28689.1	USA300HOU_0667
722314	G -> A	SNP (transition)	95	iron (Fe3+) ABC superfamily ATP binding cassette transporter, ABC protein	None	ABX28690.1	USA300HOU_0668
731995	A -> G	SNP (transition)	6	hypothetical protein	None	ABX28701.1	USA300HOU_0679
746828	C -> T	SNP (transition)	137	hypothetical protein	Truncation	ABX28712.1	USA300HOU_0691
818115	A -> G	SNP (transition)	T32A	hypothetical protein	Substitution	ABX28788.1	USA300HOU_0767
961917	T -> C	SNP (transition)	V69A	Sec family Type I general secretory pathway S26 family signal peptidase I	Substitution	ABX28945.1	USA300HOU_0924
1010171	C -> T	SNP (transition)	S150F	pseudouridylate synthase	Substitution	ABX28985.1	USA300HOU_0965
1014707	C -> G	SNP (transversion)	A198G	enoyl-[acyl-carrier-protein] reductase (NADH)	Substitution	ABX28989.1	USA300HOU_0969
1031279	C -> T	SNP (transition)	88	possible 5'-nucleotidase	None	ABX29002.1	USA300HOU_0982
1163973	A -> G	SNP (transition)	H120R	hypothetical protein	Substitution	ABX29107.1	USA300HOU_1088
1189263	A -> G	SNP (transition)	H499R	penicillin-binding protein 1	Substitution	ABX29138.1	USA300HOU_1121
1189466	G -> A	SNP (transition)	E567K	penicillin-binding protein 1	Substitution	ABX29138.1	USA300HOU_1121
1196089	A -> G	SNP (transition)
1231860	G -> A	SNP (transition)	G169S	possible PP2C protein phosphatase	Substitution	ABX29171.1	USA300HOU_1156
1240110	A -> G	SNP (transition)	T130A	DNA helicase RecG	Substitution	ABX29178.1	USA300HOU_1163
1286652	A -> G	SNP (transition)	M1071V	DNA-directed DNA polymerase III alpha subunit	Substitution	ABX29210.1	USA300HOU_1196
1322564	G -> T	SNP (transversion)	S656I	DNA mismatch repair protein MutS	Substitution	ABX29241.1	USA300HOU_1227
1368424	C -> T	SNP (transition)
1372102	T -> C	SNP (transition)	544	transketolase	None	ABX29292.1	USA300HOU_1279
1450144	T -> C	SNP (transition)	322	dihydrolipoyllysine-residue succinyltransferase	None	ABX29357.1	USA300HOU_1347
1455472	(A)7 -> (A)6	Deletion (tandem repeat)	30	sensor histidine kinase	Frame Shift	ABX29359.1	USA300HOU_1349
1516673	T -> C	SNP (transition)	D41G	hypothetical protein	Substitution	ABX29393.1	USA300HOU_1383
1520186	A -> G	SNP (transition)	Y437C	penicillin-binding protein 2	Substitution	ABX29398.1	USA300HOU_1388
1520209	G -> C	SNP (transversion)	V445L	penicillin-binding protein 2	Substitution	ABX29398.1	USA300HOU_1388
1520234	A -> G	SNP (transition)	Q453R	penicillin-binding protein 2	Substitution	ABX29398.1	USA300HOU_1388
1520553	G -> A	SNP (transition)	M559I	penicillin-binding protein 2	Substitution	ABX29398.1	USA300HOU_1388
1663723	C -> T	SNP (transition)	228	penicillin-binding protein 3	Truncation	ABX29561.1	USA300HOU_1554
1719357	T -> C	SNP (transition)	117	U32 family peptidase	None	ABX29619.1	USA300HOU_1612
1775464	(T)5 -> (T)6	Insertion (tandem repeat)	354	S14 family endopeptidase ClpX	Frame Shift	ABX29673.1	USA300HOU_1666
1818405	A -> T	SNP (transversion)
1825349	A -> G	SNP (transition)	I144T	possible peroxiredoxin	Substitution	ABX29707.1	USA300HOU_1700
1865501	A -> T	SNP (transversion)	I54N	hypothetical protein	Substitution	ABX29740.1	USA300HOU_1733
1871870	A -> G	SNP (transition)	14	D-alanine transaminase	None	ABX29748.1	USA300HOU_1741
2083248	C -> T	SNP (transition)	497	cell surface protein MapW2	None	ABX29943.1	USA300HOU_1942
2149193	G -> A	SNP (transition)	G295D	accessory gene regulator protein C	Substitution	ABX30031.1	USA300HOU_2034
2191008	T -> C	SNP (transition)	30	hypothetical membrane protein	None	ABX30064.1	USA300HOU_2067
2218262	(T)8 -> (T)7	Deletion (tandem repeat)
2320475	(T)8 -> (T)7	Deletion (tandem repeat)	121	hypothetical protein	Frame Shift	ABX30171.1	USA300HOU_2177
2379088	A -> G	SNP (transition)	133	AEC family malonate efflux carrier	None	ABX30233.1	USA300HOU_2240
2475694	(T)6 -> (T)7	Insertion (tandem repeat)	188	teicoplanin resistance protein TcaA	Frame Shift	ABX30330.1	USA300HOU_2338
2499463	A -> G	SNP (transition)
2518456	T -> C	SNP (transition)	T726A	nitrate reductase alpha subunit	Substitution	ABX30369.1	USA300HOU_2379
2571845	T -> C	SNP (transition)	K2E	2-dehydropantoate 2-reductase	Substitution	ABX30422.1	USA300HOU_2432
2572569	T -> C	SNP (transition)	302	MFS family major facilitator transporter	None	ABX30423.1	USA300HOU_2433
2584651	A -> G	SNP (transition)	32	ABC superfamily ATP binding cassette transporter, membrane protein	None	ABX30433.1	USA300HOU_2443
2599326	C -> T	SNP (transition)	G144D	hypothetical protein	Substitution	ABX30450.1	USA300HOU_2460
2695824	A -> G	SNP (transition)	65	galactoside O-acetyltransferase	None	ABX30536.1	USA300HOU_2550
2755729	(T)6 -> (T)5	Deletion (tandem repeat)	251	BCCT family betaine/carnitine/choline transporter	Frame Shift	ABX30596.1	USA300HOU_2610
2799019	T -> C	SNP (transition)	534	LPXTG family cell wall surface anchor protein	None	ABX30632.1	USA300HOU_2646
2838302	G -> A	SNP (transition)	A314V	histidinol dehydrogenase	Substitution	ABX30665.1	USA300HOU_2679
2845749	A -> G	SNP (transition)	57	hypothetical protein	None	ABX30673.1	USA300HOU_2687

## Sheet: CmTc-Colnex
Nucleotide	Change	Polymorphism Type	Amino Acid Change	Product	Protein Effect	Protein_id	Locus_tag
19671	C -> T	SNP (transition)	H443Y	hypothetical protein	Substitution	WP_001081634.1	SACOL_RS00090
723503	G -> C	SNP (transversion)	F241L	D-alanyl-D-alanine carboxypeptidase	Substitution	WP_000793070.1	SACOL_RS03595
723625	T -> C	SNP (transition)	T201A	D-alanyl-D-alanine carboxypeptidase	Substitution	WP_000793070.1	SACOL_RS03595
724603	T	Insertion
724624	T -> G	SNP (transversion)
1075162	"-G"	Deletion	233	protein FmtA	Frame Shift	WP_000671243.1	SACOL_RS05435
1112955	(AAA)2 -> (AAA)3	Insertion (tandem repeat)	K295KK	pyruvate dehydrogenase E1 component subunit alpha	Frame Shift	WP_000035320.1	SACOL_RS05630
1528682	G -> A	SNP (transition)	D156N	penicillin-binding protein 2	Substitution	WP_000138351.1	SACOL_RS07590
2172846	A -> G	SNP (transition)	F241L	transcription termination factor Rho	Substitution	WP_001115101.1	SACOL_RS11055
2225115	C -> A	SNP (transversion)	G38V	ABC transporter permease	Substitution	WP_000347896.1	SACOL_RS11270
2578112	T	Insertion	121	GTP pyrophosphokinase	Frame Shift	WP_000289136.1	SACOL_RS13185
2802200	T -> G	SNP (transversion)

## Sheet: CRT-Coln
Nucleotide	Change	Polymorphism Type	Amino Acid Change	Product	Protein Effect	Protein_id	Locus_tag
439943	G -> A	SNP (transition)
563221	T -> C	SNP (transition)	I100T	hypoxanthine-guanine phosphoribosyltransferase	Substitution	WP_000551283.1	SACOL_RS02835
723812	A -> T	SNP (transversion)	N138K	D-alanyl-D-alanine carboxypeptidase	Substitution	WP_000793070.1	SACOL_RS03595
724603	T	Insertion
833485	G -> A	SNP (transition)	G169E	UDP-phosphate N-acetylglucosaminyl 1-phosphate transferase	Substitution	WP_000258151.1	SACOL_RS04165
852195	"-T"	Deletion	89	prolipoprotein diacylglyceryl transferase	Frame Shift	WP_000513308.1	SACOL_RS04245
941190	A -> C	SNP (transversion)	Q129P	D-alanyl-lipoteichoic acid biosynthesis protein DltD	Substitution	WP_000769411.1	SACOL_RS04810
1112955	(AAA)2 -> (AAA)3	Insertion (tandem repeat)	K295KK	pyruvate dehydrogenase E1 component subunit alpha	Frame Shift	WP_000035320.1	SACOL_RS05630
1322127	T -> A	SNP (transversion)	I245N	ribonuclease Y	Substitution	WP_001050913.1	SACOL_RS06660
1530107	G -> A	SNP (transition)	G631S	penicillin-binding protein 2	Substitution	WP_000138351.1	SACOL_RS07590
2290528	A -> G	SNP (transition)		tRNA pseudouridine synthase A	None	WP_001221860.1	SACOL_RS11625
2454077	A -> T	SNP (transversion)		nitrate reductase subunit alpha narZ	None	WP_000514391.1	SACOL_RS12565
Nucleotide Start	Nucleotide End	Polymorphism Type	Size	Product	Protein Effect	Protein_id	Locus_tag
724492	724582	Deletion	91 bp
1514670	1514729	Deletion	60 bp	L-threonine dehydratase catabolic TdcB	Truncation	WP_000210828.1	SACOL_RS07525
2727630	2727641	Deletion	12 bp	PTS mannose transporter subunit IIABC	Deletion	WP_000706113.1	SACOL_RS13950
